# Supplementary material for: A New Process for the Synthesis of Budesonide 21-Phosphate and Evaluation in a Murine Model of Inflammation
Source: Molecules. 2024 Sep 23;29(18):4514. doi: 10.3390/molecules29184514 (PMC11434587; doi:10.3390/molecules29184514)
Supplement: Supplementary file 1 [file molecules-29-04514-s001.zip]

Archive with 1 entries (1 files):
- molecules-3205823-supplementary.pdf
